# Supplementary material for: Annexin A2–STAT3–Oncostatin M receptor axis drives phenotypic and mesenchymal changes in glioblastoma
Source: Acta Neuropathol Commun. 2020 Apr 5;8:42. doi: 10.1186/s40478-020-00916-7 (PMC7132881; doi:10.1186/s40478-020-00916-7)
Supplement: Supplementary file 1 — Additional file 1. List of forty primary GBM cases. [file 40478_2020_916_MOESM1_ESM.xlsx]

## Sheet: Sheet1
Sample number	Sex	Age at onset	OS (months)	PFS (months)	Censored	IDH1 mutation	TERT mutation
OKG01	F	42	38	25		WT	C228T
OKG02	F	54	25	25		WT	WT
OKG03	F	74	11	11		WT	C228T
OKG04	M	50	8	4		WT	C228T
OKG05	M	45	8	7		WT	C228T
OKG06	M	63	8	2		WT	C228T
OKG07	M	71	23	7		WT	C228T
OKG08	F	68	36	30		WT	C228T
OKG09	F	78	12	11		WT	C228T
OKG10	M	71	13	9		WT	C250T
OKG11	F	59	11	5		WT	WT
OKG12	M	13	15	10		WT	WT
OKG13	F	38	18	11		WT	WT
OKG14	F	63	5	1		WT	WT
OKG15	F	71	14	4		WT	C250T
OKG16	F	65	13	7		WT	C228T
OKG17	F	57	9	5		WT	WT
OKG18	F	64	44	6	+	WT	C228T
OKG19	F	69	10	10		WT	C228T
OKG20	F	11	1	1		R132H	C228T
OKG21	M	66	16	10		WT	WT
OKG22	M	71	8	5		WT	C228T
OKG23	M	45	35	9		WT	WT
OKG24	M	70	10	7		WT	WT
OKG25	F	66	32	12		WT	C228T
OKG26	M	72	27	15		WT	WT
OKG27	F	56	27	27	+	WT	C228T
OKG28	F	45	14	11		WT	C228T
OKG29	F	37	15	11		WT	C228T
OKG30	M	65	15	7		WT	WT
OKG31	M	67	15	15		WT	NA
OKG32	M	9	17	3		R132H	WT
OKG33	F	44	24	24	+	R132H	WT
OKG34	M	71	17	14		WT	WT
OKG35	M	76	25	25	+	WT	WT
OKG36	M	85	2	2	+	WT	C250T
OKG37	F	72	11	11	+	WT	NA
OKG38	M	75	17	14	+	WT	NA
OKG39	M	57	9	7		WT	WT
OKG40	F	77	2	2	+	WT	NA
							NA, not available
